# Supplementary material for: SARS-CoV-2 infection and risk of subsequent demyelinating diseases: national register–based cohort study
Source: Brain Commun. 2024 Nov 29;6(6):fcae406. doi: 10.1093/braincomms/fcae406 (PMC11629974; doi:10.1093/braincomms/fcae406)
Supplement: fcae406_Supplementary_Data [file fcae406_supplementary_data.zip]

Archive with 11 entries (11 files):
- Final Decision Letter.pdf
- Original_submission_decision_letter.pdf
- Original_submission_manuscript.pdf
- Original_submission_Response_to_reviewers_comments.pdf
- Revision_1_ Response_to_reviewers_comments.pdf
- Revision_1_decision_letter.pdf
- Revision_1_manuscript.pdf
- Revision_2_ Response_to_reviewers_comments.pdf
- Revision_2_decision_letter.pdf
- Revision_2_manuscrip.pdf
- Supplementary Materials.pdf
